# Supplementary material for: Whole Genome Development of Specific Alien-Chromosome Oligo (SAO) Markers for Wild Peanut Chromosomes Based on Chorus2
Source: Plants (Basel). 2025 Oct 9;14(19):3114. doi: 10.3390/plants14193114 (PMC12525989; doi:10.3390/plants14193114)
Supplement: Supplementary file 1 [file plants-14-03114-s001.zip]

Archive with 1 entries (1 files):
- plants-3894958-supplementary.pdf
